# Supplementary material for: Reliable cognitive changes the first year following guideline-based treatment of isocitrate dehydrogenase mutated gliomas: A longitudinal multicenter study
Source: Neuro Oncol. 2025 Nov 9;28(3):704–16. doi: 10.1093/neuonc/noaf263 (PMC13070499; doi:10.1093/neuonc/noaf263)
Supplement: noaf263_Supplementary_Data [file noaf263_supplementary_data.zip]

Archive with 24 entries (24 files):
- SupplementaryFigure4.tiff
- SupplementaryFigure5.tiff
- SupplementaryFigure6.tiff
- SupplementaryFigure7.tiff
- SupplementaryFigure8.tiff
- SupplementaryFigure9.tiff
- SupplementaryFigure10.tiff
- SupplementaryFigure11.tiff
- SupplementaryFigure12.tiff
- SupplementaryFigure13.tiff
- SupplementaryFigure14.tiff
- SupplementaryFigure15.tiff
- SupplementaryFigure16.tiff
- SupplementaryFigure17.tiff
- SupplementaryFigure18.tiff
- SupplementaryFigure19.tiff
- SupplementaryFigure20.tiff
- SupplementaryFigure21.tiff
- CaptionsLegendsSupplementaryFigures1to21REV.docx
- New supplementary material.docx
- NewSupplementaryTables.docx
- SupplementaryFigure1.tif
- SupplementaryFigure2.tiff
- SupplementaryFigure3.tiff
